# Supplementary material for: Characterizing clinical risk profiles of major complications in type 2 diabetes mellitus using deep learning algorithms
Source: Front Endocrinol (Lausanne). 2025 Sep 10;16:1657366. doi: 10.3389/fendo.2025.1657366 (PMC12457174; doi:10.3389/fendo.2025.1657366)
Supplement: Supplementary file 4 [file Table1.xlsx]

## Sheet: Sheet1
Characteristics		Overall	train set	test set	P-Value
n		1448	1013	435
Age, median [Q1,Q3]		54.0 [47.0,62.0]	54.0 [47.0,62.0]	53.0 [46.0,62.0]	0.514
Sex, n (%)	0	479 (33.1)	342 (33.8)	137 (31.5)	0.436
	1	969 (66.9)	671 (66.2)	298 (68.5)
Degree, n (%)	0	1 (0.1)		1 (0.2)	0.613
	1	52 (3.6)	38 (3.8)	14 (3.2)
	2	163 (11.3)	111 (11.0)	52 (12.0)
	3	324 (22.4)	227 (22.4)	97 (22.3)
	4	371 (25.6)	266 (26.3)	105 (24.1)
	5	537 (37.1)	371 (36.6)	166 (38.2)
Smoking, n (%)	0	789 (54.5)	556 (54.9)	233 (53.6)	0.685
	1	659 (45.5)	457 (45.1)	202 (46.4)
Wine, n (%)	0	1053 (72.7)	748 (73.8)	305 (70.1)	0.163
	1	395 (27.3)	265 (26.2)	130 (29.9)
Diabetes duration, median [Q1,Q3]		8.0 [3.0,13.0]	8.0 [3.0,13.0]	8.0 [3.0,13.0]	0.517
Waist, median [Q1,Q3]		90.0 [85.0,96.0]	90.0 [85.0,96.0]	90.0 [85.0,97.0]	0.891
BMI, median [Q1,Q3]		25.5 [23.4,27.7]	25.6 [23.5,27.6]	25.1 [23.4,27.7]	0.371
WHR, median [Q1,Q3]		0.9 [0.9,1.0]	0.9 [0.9,1.0]	0.9 [0.9,1.0]	0.485
DN, n (%)	0	1110 (76.7)	773 (76.3)	337 (77.5)	0.680
	1	338 (23.3)	240 (23.7)	98 (22.5)
DR, n (%)	0	1054 (72.8)	728 (71.9)	326 (74.9)	0.254
	1	394 (27.2)	285 (28.1)	109 (25.1)
DF, n (%)	0	1407 (97.2)	989 (97.6)	418 (96.1)	0.148
	1	41 (2.8)	24 (2.4)	17 (3.9)
DPN, n (%)	0	214 (14.8)	146 (14.4)	68 (15.6)	0.604
	1	1234 (85.2)	867 (85.6)	367 (84.4)
SBP, median [Q1,Q3]		130.0 [120.0,140.0]	130.0 [120.0,140.0]	130.0 [120.0,140.0]	0.678
DBP, median [Q1,Q3]		80.0 [70.0,86.0]	80.0 [70.0,85.0]	80.0 [70.0,90.0]	0.411
Family history, n (%)	0	725 (50.1)	512 (50.5)	213 (49.0)	0.622
	1	723 (49.9)	501 (49.5)	222 (51.0)
ePWV, median [Q1,Q3]		99.0 [91.2,106.0]	98.8 [91.2,106.0]	99.6 [90.2,108.0]	0.771
eGDR, median [Q1,Q3]		6.8 [5.1,8.4]	6.7 [5.1,8.4]	7.1 [5.1,8.5]	0.137
TyG, median [Q1,Q3]		1.9 [1.4,2.4]	1.9 [1.4,2.4]	1.8 [1.3,2.4]	0.222
NHHR, median [Q1,Q3]		3.3 [2.5,4.1]	3.3 [2.5,4.1]	3.3 [2.4,4.1]	0.514
RC, median [Q1,Q3]		0.7 [0.6,0.8]	0.7 [0.6,0.9]	0.7 [0.6,0.8]	0.106
Treatment, n (%)	1	401 (27.7)	278 (27.4)	123 (28.3)	0.628
	2	284 (19.6)	197 (19.4)	87 (20.0)
	3	637 (44.0)	444 (43.8)	193 (44.4)
	4	11 (0.8)	9 (0.9)	2 (0.5)
	5	8 (0.6)	4 (0.4)	4 (0.9)
	6	106 (7.3)	80 (7.9)	26 (6.0)
	9	1 (0.1)	1 (0.1)
Insulin treatment, n (%)	0	548 (37.8)	387 (38.2)	161 (37.0)	0.712
	1	900 (62.2)	626 (61.8)	274 (63.0)
Hypertension, n (%)	0	824 (56.9)	560 (55.3)	264 (60.7)	0.065
	1	624 (43.1)	453 (44.7)	171 (39.3)
ARB, n (%)	0	306 (21.1)	215 (21.2)	91 (20.9)	0.952
	1	1142 (78.9)	798 (78.8)	344 (79.1)
CAD, n (%)	0	1276 (88.1)	897 (88.5)	379 (87.1)	0.498
	1	172 (11.9)	116 (11.5)	56 (12.9)
Dyslipidemia, n (%)	0	1144 (79.0)	797 (78.7)	347 (79.8)	0.691
	1	304 (21.0)	216 (21.3)	88 (20.2)
Cardiovascular disease, n (%)	0	1330 (91.9)	922 (91.0)	408 (93.8)	0.096
	1	118 (8.1)	91 (9.0)	27 (6.2)
Heart failure, n (%)	0	1397 (96.5)	978 (96.5)	419 (96.3)	0.956
	1	51 (3.5)	35 (3.5)	16 (3.7)
DPNtime, median [Q1,Q3]		1.0 [1.0,1.1]	1.0 [1.0,1.0]	1.0 [1.0,1.1]	0.489
HbA1c, median [Q1,Q3]		8.5 [7.2,10.1]	8.5 [7.3,10.1]	8.4 [7.2,9.9]	0.594
APOA1, median [Q1,Q3]		1.1 [1.0,1.3]	1.1 [1.0,1.3]	1.1 [1.0,1.3]	0.211
APOB, median [Q1,Q3]		0.8 [0.7,0.9]	0.8 [0.7,0.9]	0.8 [0.7,0.9]	0.630
ALT, median [Q1,Q3]		20.0 [14.0,29.6]	20.0 [14.0,29.0]	21.0 [14.0,30.0]	0.622
AST, median [Q1,Q3]		17.0 [15.0,21.0]	17.0 [15.0,21.0]	17.0 [15.0,22.0]	0.829
ALP, median [Q1,Q3]		75.0 [61.0,91.0]	75.0 [62.0,92.0]	74.0 [60.0,87.2]	0.068
GGT, median [Q1,Q3]		24.0 [17.0,39.0]	25.0 [17.0,40.0]	23.0 [16.0,38.0]	0.265
DBILI, median [Q1,Q3]		3.9 [3.0,5.1]	3.8 [2.9,5.0]	3.9 [3.0,5.1]	0.384
IBILI, median [Q1,Q3]		8.4 [6.6,10.9]	8.4 [6.6,10.8]	8.4 [6.5,11.1]	0.980
Albumin, median [Q1,Q3]		42.4 [40.1,45.0]	42.4 [39.9,45.0]	42.5 [40.2,45.0]	0.294
Globulin, median [Q1,Q3]		24.2 [21.5,27.2]	24.4 [21.7,27.3]	23.7 [20.9,26.9]	0.019
A/G Ratio, median [Q1,Q3]		1.7 [1.5,2.0]	1.7 [1.5,2.0]	1.8 [1.6,2.1]	0.028
Calcium, median [Q1,Q3]		1.3 [1.3,1.3]	1.3 [1.3,1.3]	1.3 [1.3,1.3]	0.345
Phosphorus, median [Q1,Q3]		1.2 [1.1,1.4]	1.2 [1.1,1.4]	1.2 [1.1,1.4]	0.371
BUN, median [Q1,Q3]		5.4 [4.4,6.5]	5.4 [4.3,6.5]	5.2 [4.4,6.4]	0.917
Creatinine, median [Q1,Q3]		91.0 [81.0,102.0]	91.0 [81.0,102.0]	91.0 [82.0,102.0]	0.339
GFR-EPI, median [Q1,Q3]		86.5 [71.6,98.4]	86.9 [70.9,98.4]	85.7 [72.9,98.5]	0.811
Uric acid, median [Q1,Q3]		267.0 [220.0,322.0]	270.0 [220.0,324.0]	262.0 [222.0,318.0]	0.650
CYSC, median [Q1,Q3]		0.8 [0.8,1.0]	0.8 [0.8,1.0]	0.8 [0.8,1.0]	0.960
PT, median [Q1,Q3]		10.7 [10.2,11.0]	10.7 [10.2,11.0]	10.7 [10.3,11.0]	0.087
APTT, median [Q1,Q3]		24.8 [22.8,26.6]	24.8 [22.9,26.8]	24.6 [22.6,26.2]	0.092
FIB, median [Q1,Q3]		2.6 [2.2,3.0]	2.6 [2.2,3.0]	2.5 [2.2,2.9]	0.324
Thrombin time, median [Q1,Q3]		18.8 [18.2,19.3]	18.8 [18.2,19.4]	18.8 [18.2,19.2]	0.390
DDIMER, median [Q1,Q3]		0.2 [0.1,0.4]	0.2 [0.1,0.4]	0.2 [0.1,0.5]	0.190
FDP, median [Q1,Q3]		1.2 [0.9,1.7]	1.3 [0.9,1.7]	1.2 [0.9,1.7]	0.231
PTA, median [Q1,Q3]		37.0 [9.0,83.0]	37.0 [9.0,84.0]	36.0 [7.0,79.0]	0.176
INR, median [Q1,Q3]		1.0 [0.9,1.0]	1.0 [0.9,1.0]	1.0 [0.9,1.0]	0.676
TSH, median [Q1,Q3]		2.1 [1.4,3.3]	2.1 [1.3,3.2]	2.2 [1.5,3.3]	0.209
FT3, median [Q1,Q3]		4.7 [4.3,5.0]	4.7 [4.3,5.0]	4.7 [4.3,5.0]	0.770
FT4, median [Q1,Q3]		16.1 [14.7,17.7]	16.1 [14.7,17.7]	16.2 [14.9,17.7]	0.671
TT3, median [Q1,Q3]		1.5 [1.3,1.7]	1.5 [1.3,1.7]	1.5 [1.3,1.7]	0.847
TT4, median [Q1,Q3]		107.5 [95.2,120.6]	107.8 [95.1,120.9]	107.1 [95.6,119.5]	0.786
TPOAB, median [Q1,Q3]		57.0 [0.0,182.0]	59.0 [0.0,189.0]	48.0 [0.0,172.0]	0.560
TGAB, median [Q1,Q3]		233.0 [59.0,450.2]	227.0 [56.0,448.0]	243.0 [68.5,459.5]	0.413
Y-protein, n (%)	0	1048 (72.4)	729 (72.0)	319 (73.3)	0.638
	1	400 (27.6)	284 (28.0)	116 (26.7)
UACR, median [Q1,Q3]		1.2 [0.6,4.9]	1.2 [0.7,5.0]	1.1 [0.6,3.9]	0.320
U-Cr, median [Q1,Q3]		7.7 [5.0,11.6]	7.5 [4.9,11.6]	8.0 [5.3,11.7]	0.073
RGE, median [Q1,Q3]		3.4 [3.4,5.9]	3.4 [3.4,6.1]	3.4 [3.4,5.5]	0.937
mAlb, median [Q1,Q3]		7.5 [5.0,14.6]	7.2 [5.0,14.5]	7.7 [5.0,14.9]	0.360
GM, median [Q1,Q3]		0.2 [0.2,0.3]	0.2 [0.2,0.3]	0.2 [0.2,0.3]	0.609
RBC, median [Q1,Q3]		4.7 [4.3,5.0]	4.7 [4.3,5.0]	4.6 [4.3,5.0]	0.834
HCT, median [Q1,Q3]		415.0 [386.0,443.0]	414.0 [386.0,442.0]	416.0 [385.0,445.0]	0.390
MCV, median [Q1,Q3]		89.4 [86.8,92.1]	89.3 [86.5,92.1]	89.6 [87.3,92.2]	0.217
MCH, median [Q1,Q3]		30.1 [29.2,31.0]	30.1 [29.2,31.0]	30.2 [29.3,31.0]	0.488
MCHC, median [Q1,Q3]		336.0 [328.0,344.0]	336.0 [328.0,344.0]	336.0 [328.5,343.0]	0.941
RDW-CV, median [Q1,Q3]		0.1 [0.1,0.1]	0.1 [0.1,0.1]	0.1 [0.1,0.1]	0.834
RDW-SD, median [Q1,Q3]		40.9 [39.2,42.7]	40.9 [39.2,42.8]	40.9 [39.4,42.6]	0.921
HB, median [Q1,Q3]		140.0 [129.0,151.0]	140.0 [129.0,150.0]	140.0 [129.0,151.0]	0.658
WBC, median [Q1,Q3]		6.0 [5.1,7.2]	6.0 [5.2,7.2]	5.9 [5.0,7.0]	0.094
Neutrophils, median [Q1,Q3]		0.6 [0.5,0.7]	0.6 [0.5,0.7]	0.6 [0.5,0.7]	0.881
Lymphocytes, median [Q1,Q3]		0.3 [0.3,0.4]	0.3 [0.3,0.4]	0.3 [0.3,0.4]	0.497
Monocytes, median [Q1,Q3]		0.1 [0.0,0.1]	0.1 [0.0,0.1]	0.1 [0.0,0.1]	0.196
Eosinophils, median [Q1,Q3]		0.0 [0.0,0.0]	0.0 [0.0,0.0]	0.0 [0.0,0.0]	0.174
Basophils, median [Q1,Q3]		0.0 [0.0,0.0]	0.0 [0.0,0.0]	0.0 [0.0,0.0]	0.355
PLT, median [Q1,Q3]		187.0 [153.0,226.0]	186.0 [153.0,227.0]	188.0 [155.0,224.5]	0.407
PDW, median [Q1,Q3]		14.4 [12.6,16.4]	14.5 [12.6,16.5]	14.1 [12.5,16.2]	0.130
MPV, median [Q1,Q3]		11.2 [10.4,11.9]	11.3 [10.4,12.0]	11.1 [10.4,11.8]	0.032
URINEpH, median [Q1,Q3]		5.5 [5.5,6.0]	5.5 [5.0,6.0]	5.5 [5.5,6.0]	0.701
URINEWBC, n (%)	0	1426 (98.5)	995 (98.2)	431 (99.1)	0.323
	1	22 (1.5)	18 (1.8)	4 (0.9)
URINEPRO, n (%)	0	1314 (90.7)	915 (90.3)	399 (91.7)	0.758
	1	60 (4.1)	43 (4.2)	17 (3.9)
	2	51 (3.5)	39 (3.8)	12 (2.8)
	3	23 (1.6)	16 (1.6)	7 (1.6)
URINEBAC, n (%)	0	1328 (91.7)	927 (91.5)	401 (92.2)	0.747
	1	120 (8.3)	86 (8.5)	34 (7.8)
TF, n (%)	0	1355 (93.6)	943 (93.1)	412 (94.7)	0.649
	1	86 (5.9)	65 (6.4)	21 (4.8)
	2	5 (0.3)	3 (0.3)	2 (0.5)
	3	1 (0.1)	1 (0.1)
	5	1 (0.1)	1 (0.1)
AXIS, median [Q1,Q3]		38.0 [11.0,60.0]	39.0 [9.0,60.0]	37.0 [13.0,61.0]	0.697
HR, median [Q1,Q3]		73.0 [66.0,82.0]	74.0 [67.0,82.0]	72.0 [66.0,81.0]	0.205
QRS, median [Q1,Q3]		88.0 [82.0,96.0]	88.0 [82.0,96.0]	90.0 [82.0,97.1]	0.255
PR-group, n (%)	0	1351 (93.3)	951 (93.9)	400 (92.0)	0.219
	1	97 (6.7)	62 (6.1)	35 (8.0)
P2, median [Q1,Q3]		94.0 [88.0,102.0]	94.0 [88.0,102.0]	94.0 [90.0,102.0]	0.564
QT, median [Q1,Q3]		368.0 [348.0,388.0]	368.0 [348.0,390.0]	368.0 [350.0,388.0]	0.976
QTC, median [Q1,Q3]		408.0 [388.0,427.0]	408.0 [389.0,429.0]	406.0 [386.5,424.5]	0.137
RV5, median [Q1,Q3]		1.4 [1.1,1.7]	1.4 [1.1,1.7]	1.4 [1.0,1.7]	0.768
SV1RV5, median [Q1,Q3]		2.1 [1.7,2.6]	2.1 [1.7,2.6]	2.2 [1.7,2.6]	0.409
Prepulse, n (%)	0	1394 (96.3)	975 (96.2)	419 (96.3)	1.000
	1	54 (3.7)	38 (3.8)	16 (3.7)
Arrhythmia, n (%)	0	1386 (95.7)	972 (96.0)	414 (95.2)	0.596
	1	62 (4.3)	41 (4.0)	21 (4.8)
TWI, n (%)	0	1136 (78.5)	791 (78.1)	345 (79.3)	0.653
	1	312 (21.5)	222 (21.9)	90 (20.7)
ST, n (%)	0	1321 (91.2)	926 (91.4)	395 (90.8)	0.785
	1	127 (8.8)	87 (8.6)	40 (9.2)
LCIMT, median [Q1,Q3]		0.8 [0.8,1.0]	0.8 [0.8,1.0]	0.8 [0.8,1.0]	0.241
CIMT, n (%)	0	761 (52.6)	531 (52.4)	230 (52.9)	0.919
	1	687 (47.4)	482 (47.6)	205 (47.1)
LPLAQUESYO, n (%)	0	763 (52.7)	547 (54.0)	216 (49.7)	0.144
	1	685 (47.3)	466 (46.0)	219 (50.3)
RCIMT, n (%)	0	280 (19.3)	196 (19.3)	84 (19.3)	0.481
	1	717 (49.5)	500 (49.4)	217 (49.9)
	10	1 (0.1)		1 (0.2)
	13	1 (0.1)		1 (0.2)
	2	13 (0.9)	8 (0.8)	5 (1.1)
	3	175 (12.1)	122 (12.0)	53 (12.2)
	4	43 (3.0)	32 (3.2)	11 (2.5)
	5	100 (6.9)	67 (6.6)	33 (7.6)
	6	98 (6.8)	75 (7.4)	23 (5.3)
	7	4 (0.3)	1 (0.1)	3 (0.7)
	8	12 (0.8)	8 (0.8)	4 (0.9)
	11	1 (0.1)	1 (0.1)
	12	1 (0.1)	1 (0.1)
	14	1 (0.1)	1 (0.1)
	9	1 (0.1)	1 (0.1)
RPLAQUESYO, n (%)	0	773 (53.4)	538 (53.1)	235 (54.0)	0.793
	1	675 (46.6)	475 (46.9)	200 (46.0)
FLD, n (%)	0	698 (48.2)	493 (48.7)	205 (47.1)	0.631
	1	750 (51.8)	520 (51.3)	230 (52.9)
LKIDNEY, n (%)	1	1382 (95.4)	965 (95.3)	417 (95.9)	0.715
	2	66 (4.6)	48 (4.7)	18 (4.1)
RKIDNEY, n (%)	1	1382 (95.4)	967 (95.5)	415 (95.4)	1.000
	2	66 (4.6)	46 (4.5)	20 (4.6)
ASIA, median [Q1,Q3]		31.0 [29.0,33.0]	31.0 [29.0,33.0]	31.0 [29.0,33.7]	0.856
ASCA, median [Q1,Q3]		31.0 [29.0,33.0]	31.0 [29.0,33.0]	31.0 [29.0,33.0]	0.176
PA, median [Q1,Q3]		23.0 [21.0,24.0]	23.0 [21.0,24.0]	23.0 [22.0,24.0]	0.717
IVST, median [Q1,Q3]		10.0 [10.0,11.0]	10.0 [10.0,11.0]	10.0 [10.0,11.0]	0.999
LAS, median [Q1,Q3]		35.7 [34.0,37.0]	36.0 [34.0,37.0]	35.0 [33.0,37.0]	0.037
RAD, median [Q1,Q3]		34.0 [32.0,35.0]	34.0 [32.0,35.0]	34.0 [32.0,35.0]	0.129
RVD, median [Q1,Q3]		25.0 [24.0,26.0]	25.0 [24.0,26.0]	25.0 [24.0,26.0]	0.558
LVFB, median [Q1,Q3]		31.0 [30.0,33.0]	31.0 [30.0,33.0]	31.0 [30.0,33.0]	0.634
LVLR, median [Q1,Q3]		31.0 [30.0,33.0]	31.0 [30.0,33.0]	31.0 [29.0,33.0]	0.394
LVSD, median [Q1,Q3]		60.4 [57.0,64.0]	60.2 [57.0,64.0]	61.0 [58.0,64.0]	0.730
EDV, median [Q1,Q3]		73.6 [65.0,83.0]	74.0 [65.0,83.0]	73.0 [65.0,83.0]	0.501
ESV, median [Q1,Q3]		31.0 [27.0,35.2]	30.9 [27.0,36.0]	31.0 [27.0,35.0]	0.711
EF, median [Q1,Q3]		58.0 [56.0,59.0]	58.0 [56.0,59.0]	57.6 [56.0,59.0]	0.323
FS, median [Q1,Q3]		30.0 [29.0,31.0]	30.0 [29.0,31.0]	30.0 [29.0,31.0]	0.331
SV, median [Q1,Q3]		42.0 [38.0,48.0]	42.0 [38.0,48.0]	42.0 [37.0,47.0]	0.456
EV, median [Q1,Q3]		62.0 [50.0,73.0]	62.0 [51.0,72.0]	61.0 [47.5,73.0]	0.305
AV, median [Q1,Q3]		78.0 [54.0,92.0]	78.0 [54.0,92.0]	76.0 [50.0,92.0]	0.367
