# Supplementary material for: Characterizing clinical risk profiles of major complications in type 2 diabetes mellitus using deep learning algorithms
Source: Front Endocrinol (Lausanne). 2025 Sep 10;16:1657366. doi: 10.3389/fendo.2025.1657366 (PMC12457174; doi:10.3389/fendo.2025.1657366)
Supplement: Supplementary file 5 [file Table2.xlsx]

## Sheet: Sheet1
Features	Missing Count	Missing Rate (%)
AXIS	71	4.9
ST	71	4.9
WBC	62	4.28
URINEPRO	62	4.28
Hypertension	61	4.21
Insulin treatment	57	3.94
SV1RV5	56	3.87
GM	53	3.66
Dyslipidemia	40	2.76
TT4	40	2.76
MCH	38	2.62
DDIMER	38	2.62
MCHC	35	2.42
QTC	30	2.07
RV5	25	1.73
CAD	21	1.45
Monocytes	16	1.1
HR	14	0.97
EV	7	0.48
URINEWBC	4	0.28
