# Supplementary material for: Characterizing clinical risk profiles of major complications in type 2 diabetes mellitus using deep learning algorithms
Source: Front Endocrinol (Lausanne). 2025 Sep 10;16:1657366. doi: 10.3389/fendo.2025.1657366 (PMC12457174; doi:10.3389/fendo.2025.1657366)
Supplement: Supplementary file 6 [file Table3.xlsx]

## Sheet: Sheet1
Complication	Accuracy	Precision	Recall	F1-Score	AUC
DN	0.825287	0.627907	0.55102	0.586957	0.842457
DR	0.758621	0.52439	0.394495	0.450262	0.717651
DF	0.94023	0	0	0	0.543625
DPN	0.811494	0.841727	0.956403	0.895408	0.538908
