# Supplementary material for: Characterizing clinical risk profiles of major complications in type 2 diabetes mellitus using deep learning algorithms
Source: Front Endocrinol (Lausanne). 2025 Sep 10;16:1657366. doi: 10.3389/fendo.2025.1657366 (PMC12457174; doi:10.3389/fendo.2025.1657366)
Supplement: Supplementary file 7 [file Table4.xlsx]

## Sheet: Sheet1
Disease	Model	pre-imputation AUC	post-imputation AUC
DN	LogisticRegression	0.835416	0.842
	XGBoost	0.888957	0.889
	LightGBM	0.903688	0.892
	RandomForest	0.889871	0.888
	TabPFN	0.899015	0.905
	CatBoost	0.909885	0.898
DR	LogisticRegression	0.713143	0.718
	XGBoost	0.815203	0.782
	LightGBM	0.798434	0.801
	RandomForest	0.805116	0.768
	TabPFN	0.785495	0.794
	CatBoost	0.809925	0.8
DF	LogisticRegression	0.660251	0.544
	XGBoost	0.688285	0.611
	LightGBM	0.529707	0.704
	RandomForest	0.613389	0.627
	TabPFN	0.246862	0.579
	CatBoost	0.666946	0.604
DPN	LogisticRegression	0.590056	0.539
	XGBoost	0.601123	0.616
	LightGBM	0.592783	0.606
	RandomForest	0.59992	0.618
	TabPFN	0.646832	0.632
	CatBoost	0.614595	0.636
