# Supplementary material for: Characterizing clinical risk profiles of major complications in type 2 diabetes mellitus using deep learning algorithms
Source: Front Endocrinol (Lausanne). 2025 Sep 10;16:1657366. doi: 10.3389/fendo.2025.1657366 (PMC12457174; doi:10.3389/fendo.2025.1657366)
Supplement: Supplementary file 8 [file Table5.xlsx]

## Sheet: DN
Feature	Mean_SHAP_Value	Disease	Rank
UACR	1.26405	DN	1
Y-protein	0.476415	DN	2
Creatinine	0.171713	DN	3
DPNtime	0.154104	DN	4
DR	0.143871	DN	5
RGE	0.126888	DN	6
Albumin	0.117168	DN	7
Hypertension	0.114364	DN	8
TGAB	0.112884	DN	9
MCHC	0.111963	DN	10
AV	0.107996	DN	11
Uric acid	0.10444	DN	12
Diabetes duration	0.0980434	DN	13
BUN	0.0959719	DN	14
SV1RV5	0.0873394	DN	15
mAlb	0.0789279	DN	16
MCH	0.0736496	DN	17
eGDR	0.0726196	DN	18
APTT	0.0686498	DN	19
HR	0.0649332	DN	20
U-Cr	0.0646735	DN	21
FDP	0.0642778	DN	22
Lymphocytes	0.0642661	DN	23
PA	0.0636368	DN	24
PLT	0.0624755	DN	25
MPV	0.058379	DN	26
INR	0.0539844	DN	27
TPOAB	0.0476581	DN	28
RDW-SD	0.046913	DN	29
GGT	0.046683	DN	30
Phosphorus	0.0448269	DN	31
TT3	0.041781	DN	32
LVLR	0.0393252	DN	33
TT4	0.0391806	DN	34
FT3	0.0389991	DN	35
ARB	0.0389585	DN	36
CYSC	0.0387866	DN	37
FT4	0.0381531	DN	38
EV	0.037988	DN	39
IBILI	0.0376399	DN	40
HbA1c	0.0375305	DN	41
Thrombin time	0.0372786	DN	42
RV5	0.0360112	DN	43
QRS	0.0345403	DN	44
WHR	0.0339163	DN	45
LCIMT	0.0338521	DN	46
Basophils	0.0330038	DN	47
LAS	0.0316271	DN	48
SV	0.0309423	DN	49
ePWV	0.0308982	DN	50
ASCA	0.0304607	DN	51
QTC	0.0293778	DN	52
RBC	0.0288681	DN	53
MCV	0.026931	DN	54
EDV	0.0258428	DN	55
PTA	0.0258115	DN	56
RC	0.025246	DN	57
HB	0.0243883	DN	58
Waist	0.0240661	DN	59
PDW	0.0239771	DN	60
LVSD	0.0238136	DN	61
Treatment	0.0230386	DN	62
APOA1	0.0212852	DN	63
Monocytes	0.021284	DN	64
HCT	0.0212371	DN	65
Eosinophils	0.0210085	DN	66
RDW-CV	0.0204367	DN	67
TSH	0.0203757	DN	68
FIB	0.0191211	DN	69
LVFB	0.0184345	DN	70
NHHR	0.0181996	DN	71
WBC	0.0179782	DN	72
GFR-EPI	0.0179052	DN	73
A/G Ratio	0.0174325	DN	74
AXIS	0.0160639	DN	75
PT	0.0157181	DN	76
Calcium	0.0157064	DN	77
BMI	0.0141352	DN	78
P2	0.0141089	DN	79
EF	0.0139835	DN	80
DDIMER	0.0134087	DN	81
ALT	0.0129336	DN	82
QT	0.012852	DN	83
APOB	0.0122761	DN	84
Neutrophils	0.0115701	DN	85
Age	0.0113601	DN	86
ALP	0.0101758	DN	87
DBILI	0.00993577	DN	88
DF	0.00949389	DN	89
URINEpH	0.00850222	DN	90
FS	0.00816935	DN	91
RVD	0.00677243	DN	92
CIMT	0.00666202	DN	93
Globulin	0.0063432	DN	94
DBP	0.00521195	DN	95
AST	0.00277522	DN	96
URINEPRO	0.00274392	DN	97
Degree	0.00124022	DN	98
URINEBAC	0	DN	99
RKIDNEY	0	DN	100
LKIDNEY	0	DN	101
FLD	0	DN	102
PR-group	0	DN	103
RAD	0	DN	104
Arrhythmia	0	DN	105
DPN	0	DN	106
RPLAQUESYO	0	DN	107
Heart failure	0	DN	108
Cardiovascular disease	0	DN	109
Dyslipidemia	0	DN	110
CAD	0	DN	111
TF	0	DN	112
IVST	0	DN	113
Insulin treatment	0	DN	114
URINEWBC	0	DN	115
ST	0	DN	116
GM	0	DN	117
Sex	0	DN	118
Prepulse	0	DN	119
LPLAQUESYO	0	DN	120
RCIMT	0	DN	121
ASIA	0	DN	122
Wine	0	DN	123
SBP	0	DN	124
Family history	0	DN	125
ESV	0	DN	126
Smoking	0	DN	127
TWI	0	DN	128

## Sheet: DR
Feature	Mean_SHAP_Value	Disease	Rank
Diabetes duration	1.11067	DR	1
UACR	0.596063	DR	2
TPOAB	0.594634	DR	3
FDP	0.343972	DR	4
Calcium	0.291064	DR	5
PTA	0.280419	DR	6
DN	0.266259	DR	7
U-Cr	0.237	DR	8
Insulin treatment	0.217516	DR	9
APTT	0.217051	DR	10
Thrombin time	0.216537	DR	11
GFR-EPI	0.211804	DR	12
FT4	0.199895	DR	13
Age	0.186592	DR	14
INR	0.18185	DR	15
Treatment	0.180775	DR	16
TT3	0.176174	DR	17
GGT	0.171919	DR	18
BUN	0.169189	DR	19
Degree	0.155711	DR	20
APOB	0.150819	DR	21
ASCA	0.14959	DR	22
HbA1c	0.133378	DR	23
PLT	0.133234	DR	24
LVSD	0.131313	DR	25
TSH	0.130222	DR	26
PA	0.120177	DR	27
ALP	0.117656	DR	28
LAS	0.11746	DR	29
MCH	0.114911	DR	30
AXIS	0.113283	DR	31
FS	0.112732	DR	32
ASIA	0.109471	DR	33
DPN	0.108442	DR	34
WBC	0.106162	DR	35
Waist	0.104961	DR	36
RDW-SD	0.102592	DR	37
QT	0.102312	DR	38
FT3	0.10227	DR	39
QTC	0.102075	DR	40
RV5	0.102057	DR	41
Monocytes	0.0983554	DR	42
NHHR	0.0959335	DR	43
AV	0.0946619	DR	44
A/G Ratio	0.092388	DR	45
DDIMER	0.0906143	DR	46
APOA1	0.0905843	DR	47
IBILI	0.082859	DR	48
HCT	0.0811279	DR	49
Lymphocytes	0.0766967	DR	50
SV1RV5	0.0764083	DR	51
RC	0.0761563	DR	52
RDW-CV	0.0759491	DR	53
TT4	0.0739103	DR	54
Creatinine	0.0727958	DR	55
SV	0.0726496	DR	56
DBILI	0.0714855	DR	57
P2	0.0703414	DR	58
HB	0.0703247	DR	59
HR	0.0699237	DR	60
Globulin	0.0699097	DR	61
CYSC	0.0692708	DR	62
Neutrophils	0.0681793	DR	63
MCV	0.0668195	DR	64
Phosphorus	0.0663093	DR	65
URINEBAC	0.0610207	DR	66
Uric acid	0.0607737	DR	67
RBC	0.0596458	DR	68
ePWV	0.0585263	DR	69
RGE	0.0576596	DR	70
FIB	0.0562106	DR	71
WHR	0.0560274	DR	72
ALT	0.0543172	DR	73
PT	0.0527653	DR	74
AST	0.0524565	DR	75
TGAB	0.0514853	DR	76
MCHC	0.0501517	DR	77
PDW	0.0486408	DR	78
mAlb	0.0484684	DR	79
LPLAQUESYO	0.0479891	DR	80
EV	0.0471306	DR	81
SBP	0.0461112	DR	82
CIMT	0.0452241	DR	83
eGDR	0.0424374	DR	84
Albumin	0.0423487	DR	85
Basophils	0.0416215	DR	86
DPNtime	0.0375143	DR	87
MPV	0.0360696	DR	88
EDV	0.0353719	DR	89
GM	0.0344157	DR	90
Eosinophils	0.0337254	DR	91
QRS	0.0286365	DR	92
EF	0.0278795	DR	93
RPLAQUESYO	0.0275847	DR	94
IVST	0.0248133	DR	95
RVD	0.0240529	DR	96
BMI	0.0233545	DR	97
ESV	0.0211745	DR	98
RAD	0.0175728	DR	99
LVFB	0.017161	DR	100
LVLR	0.0167441	DR	101
DBP	0.016171	DR	102
Family history	0.0130433	DR	103
Wine	0.0126657	DR	104
Sex	0.0121022	DR	105
LCIMT	0.0101193	DR	106
RKIDNEY	0.00948218	DR	107
URINEpH	0.00829546	DR	108
URINEPRO	0.00681113	DR	109
Cardiovascular disease	0.00590097	DR	110
Hypertension	0.00580307	DR	111
RCIMT	0.00540389	DR	112
Prepulse	0	DR	113
CAD	0	DR	114
LKIDNEY	0	DR	115
Smoking	0	DR	116
Arrhythmia	0	DR	117
Heart failure	0	DR	118
PR-group	0	DR	119
ARB	0	DR	120
Y-protein	0	DR	121
TF	0	DR	122
TWI	0	DR	123
ST	0	DR	124
URINEWBC	0	DR	125
FLD	0	DR	126
Dyslipidemia	0	DR	127
DF	0	DR	128

## Sheet: DF
Feature	Mean_SHAP_Value	Disease	Rank
DN	0.301755	DF	1
IBILI	0.0529218	DF	2
U-Cr	0.0513923	DF	3
DDIMER	0.0412982	DF	4
NHHR	0.0408767	DF	5
RAD	0.0398525	DF	6
TT4	0.0386422	DF	7
Diabetes duration	0.0382486	DF	8
WBC	0.032826	DF	9
HR	0.0270028	DF	10
LAS	0.0260186	DF	11
AV	0.023838	DF	12
DBILI	0.0235913	DF	13
FT3	0.0222965	DF	14
Phosphorus	0.021763	DF	15
SBP	0.0215644	DF	16
TPOAB	0.0214625	DF	17
EDV	0.0199935	DF	18
RGE	0.0186768	DF	19
PDW	0.0178501	DF	20
PTA	0.0177536	DF	21
Waist	0.0170834	DF	22
FS	0.0164787	DF	23
Calcium	0.0162368	DF	24
ASCA	0.0149959	DF	25
DPNtime	0.0145583	DF	26
Age	0.0143723	DF	27
Neutrophils	0.0141285	DF	28
RDW-CV	0.0138304	DF	29
A/G Ratio	0.0134336	DF	30
GFR-EPI	0.012947	DF	31
IVST	0.0125946	DF	32
DBP	0.0117515	DF	33
LVFB	0.0112223	DF	34
APOA1	0.0106044	DF	35
ALP	0.00903999	DF	36
ASIA	0.00632744	DF	37
TSH	0.00596456	DF	38
WHR	0.00586805	DF	39
GM	0.00581733	DF	40
Uric acid	0.00574385	DF	41
SV1RV5	0.00527726	DF	42
AST	0.00525936	DF	43
HCT	0.00522206	DF	44
FT4	0.0025494	DF	45
CAD	0	DF	46
RC	0	DF	47
Family history	0	DF	48
Insulin treatment	0	DF	49
TF	0	DF	50
Dyslipidemia	0	DF	51
Cardiovascular disease	0	DF	52
FIB	0	DF	53
BUN	0	DF	54
Wine	0	DF	55
BMI	0	DF	56
APTT	0	DF	57
eGDR	0	DF	58
PT	0	DF	59
CYSC	0	DF	60
Smoking	0	DF	61
Hypertension	0	DF	62
Creatinine	0	DF	63
Heart failure	0	DF	64
ePWV	0	DF	65
DPN	0	DF	66
MCV	0	DF	67
ESV	0	DF	68
EF	0	DF	69
SV	0	DF	70
P2	0	DF	71
QRS	0	DF	72
INR	0	DF	73
HB	0	DF	74
TT3	0	DF	75
TGAB	0	DF	76
Y-protein	0	DF	77
EV	0	DF	78
mAlb	0	DF	79
RBC	0	DF	80
MCH	0	DF	81
LVLR	0	DF	82
MCHC	0	DF	83
RDW-SD	0	DF	84
Lymphocytes	0	DF	85
AXIS	0	DF	86
Monocytes	0	DF	87
Eosinophils	0	DF	88
Basophils	0	DF	89
PLT	0	DF	90
MPV	0	DF	91
URINEpH	0	DF	92
URINEWBC	0	DF	93
URINEPRO	0	DF	94
URINEBAC	0	DF	95
LVSD	0	DF	96
RVD	0	DF	97
Sex	0	DF	98
QT	0	DF	99
Degree	0	DF	100
Globulin	0	DF	101
HbA1c	0	DF	102
APOB	0	DF	103
ALT	0	DF	104
GGT	0	DF	105
Treatment	0	DF	106
Albumin	0	DF	107
ARB	0	DF	108
Thrombin time	0	DF	109
UACR	0	DF	110
FDP	0	DF	111
RCIMT	0	DF	112
QTC	0	DF	113
PA	0	DF	114
RV5	0	DF	115
Prepulse	0	DF	116
Arrhythmia	0	DF	117
TWI	0	DF	118
ST	0	DF	119
LCIMT	0	DF	120
CIMT	0	DF	121
LPLAQUESYO	0	DF	122
RPLAQUESYO	0	DF	123
PR-group	0	DF	124
FLD	0	DF	125
LKIDNEY	0	DF	126
RKIDNEY	0	DF	127
DR	0	DF	128

## Sheet: DPN
Feature	Mean_SHAP_Value	Disease	Rank
Diabetes duration	0.733018	DPN	1
SBP	0.295879	DPN	2
Lymphocytes	0.259911	DPN	3
MCHC	0.252808	DPN	4
CYSC	0.235744	DPN	5
TSH	0.232123	DPN	6
BUN	0.221425	DPN	7
FT4	0.206801	DPN	8
IBILI	0.192129	DPN	9
GFR-EPI	0.17812	DPN	10
Thrombin time	0.169212	DPN	11
RVD	0.167299	DPN	12
DR	0.166176	DPN	13
FT3	0.162008	DPN	14
Calcium	0.150843	DPN	15
EV	0.14357	DPN	16
LVSD	0.143082	DPN	17
AV	0.141736	DPN	18
FS	0.139145	DPN	19
APOB	0.136364	DPN	20
UACR	0.130546	DPN	21
Neutrophils	0.128415	DPN	22
INR	0.124805	DPN	23
EDV	0.119562	DPN	24
DBILI	0.119512	DPN	25
Treatment	0.119377	DPN	26
mAlb	0.107475	DPN	27
AXIS	0.103493	DPN	28
BMI	0.101622	DPN	29
FIB	0.101259	DPN	30
Phosphorus	0.100975	DPN	31
U-Cr	0.0974889	DPN	32
Albumin	0.0973476	DPN	33
PLT	0.0969521	DPN	34
FDP	0.0891012	DPN	35
GM	0.0872042	DPN	36
A/G Ratio	0.0856655	DPN	37
TGAB	0.0847101	DPN	38
HR	0.0846738	DPN	39
PDW	0.0812005	DPN	40
TPOAB	0.0790366	DPN	41
P2	0.0782525	DPN	42
RDW-SD	0.0767988	DPN	43
RV5	0.0756061	DPN	44
PT	0.0743058	DPN	45
QRS	0.0733744	DPN	46
PTA	0.0730681	DPN	47
PA	0.0728514	DPN	48
eGDR	0.0720255	DPN	49
RDW-CV	0.0712572	DPN	50
DDIMER	0.0695119	DPN	51
Age	0.0689208	DPN	52
HCT	0.0685036	DPN	53
RBC	0.0671497	DPN	54
MCV	0.0667449	DPN	55
Eosinophils	0.0653404	DPN	56
MPV	0.0651161	DPN	57
Creatinine	0.0649417	DPN	58
TT3	0.0635058	DPN	59
ePWV	0.0632604	DPN	60
Degree	0.0613366	DPN	61
WBC	0.0613333	DPN	62
SV	0.0598868	DPN	63
ASIA	0.0587986	DPN	64
AST	0.056212	DPN	65
TT4	0.0561968	DPN	66
APOA1	0.05581	DPN	67
MCH	0.0547951	DPN	68
QTC	0.054615	DPN	69
DN	0.054569	DPN	70
ALP	0.0532666	DPN	71
RC	0.0530735	DPN	72
SV1RV5	0.0510489	DPN	73
NHHR	0.0503186	DPN	74
GGT	0.0500879	DPN	75
Y-protein	0.0489366	DPN	76
Monocytes	0.0481373	DPN	77
LVLR	0.0463363	DPN	78
Globulin	0.0462524	DPN	79
HbA1c	0.0417694	DPN	80
Family history	0.0400693	DPN	81
RCIMT	0.0399053	DPN	82
ASCA	0.0397056	DPN	83
Dyslipidemia	0.0371022	DPN	84
URINEpH	0.0370258	DPN	85
RGE	0.0365499	DPN	86
ARB	0.0341126	DPN	87
RAD	0.0320557	DPN	88
Smoking	0.0314416	DPN	89
LCIMT	0.0289335	DPN	90
QT	0.0282121	DPN	91
ESV	0.0272586	DPN	92
Wine	0.0260235	DPN	93
HB	0.0243067	DPN	94
Uric acid	0.0234168	DPN	95
WHR	0.023185	DPN	96
EF	0.0192289	DPN	97
APTT	0.0184717	DPN	98
ALT	0.0169729	DPN	99
FLD	0.0164165	DPN	100
URINEPRO	0.0152635	DPN	101
ST	0.0145567	DPN	102
LAS	0.0139377	DPN	103
Sex	0.0139098	DPN	104
Basophils	0.0129107	DPN	105
LVFB	0.0106591	DPN	106
DBP	0.0106362	DPN	107
URINEBAC	0.0103538	DPN	108
IVST	0.0100377	DPN	109
RPLAQUESYO	0.0090698	DPN	110
LPLAQUESYO	0.0083325	DPN	111
Waist	0.00828122	DPN	112
Hypertension	0.00784956	DPN	113
TWI	0.00665713	DPN	114
Cardiovascular disease	0.00333687	DPN	115
PR-group	0	DPN	116
Prepulse	0	DPN	117
CIMT	0	DPN	118
TF	0	DPN	119
Arrhythmia	0	DPN	120
URINEWBC	0	DPN	121
Heart failure	0	DPN	122
Insulin treatment	0	DPN	123
LKIDNEY	0	DPN	124
RKIDNEY	0	DPN	125
CAD	0	DPN	126
DF	0	DPN	127
