# Supplementary material for: Characterizing clinical risk profiles of major complications in type 2 diabetes mellitus using deep learning algorithms
Source: Front Endocrinol (Lausanne). 2025 Sep 10;16:1657366. doi: 10.3389/fendo.2025.1657366 (PMC12457174; doi:10.3389/fendo.2025.1657366)
Supplement: Supplementary file 9 [file Table6.xlsx]

## Sheet: Sheet1
Model	Cutoff	Sensitivity	Specificity	Youden's Index	Is Optimal
XGBoost	0.01	1	0	0	FALSE
XGBoost	0.02	1	0	0	FALSE
XGBoost	0.03	0.997275	0	-0.0027248	FALSE
XGBoost	0.04	0.99455	0	-0.00544959	FALSE
XGBoost	0.05	0.99455	0	-0.00544959	FALSE
XGBoost	0.06	0.99455	0	-0.00544959	FALSE
XGBoost	0.07	0.99455	0	-0.00544959	FALSE
XGBoost	0.08	0.99455	0	-0.00544959	FALSE
XGBoost	0.09	0.99455	0	-0.00544959	FALSE
XGBoost	0.1	0.99455	0	-0.00544959	FALSE
XGBoost	0.11	0.99455	0	-0.00544959	FALSE
XGBoost	0.12	0.99455	0	-0.00544959	FALSE
XGBoost	0.13	0.99455	0	-0.00544959	FALSE
XGBoost	0.14	0.99455	0	-0.00544959	FALSE
XGBoost	0.15	0.99455	0	-0.00544959	FALSE
XGBoost	0.16	0.991826	0	-0.00817439	FALSE
XGBoost	0.17	0.989101	0	-0.0108992	FALSE
XGBoost	0.18	0.989101	0	-0.0108992	FALSE
XGBoost	0.19	0.989101	0	-0.0108992	FALSE
XGBoost	0.2	0.989101	0	-0.0108992	FALSE
XGBoost	0.21	0.989101	0	-0.0108992	FALSE
XGBoost	0.22	0.989101	0	-0.0108992	FALSE
XGBoost	0.23	0.989101	0	-0.0108992	FALSE
XGBoost	0.24	0.989101	0	-0.0108992	FALSE
XGBoost	0.25	0.989101	0	-0.0108992	FALSE
XGBoost	0.26	0.989101	0	-0.0108992	FALSE
XGBoost	0.27	0.989101	0	-0.0108992	FALSE
XGBoost	0.28	0.989101	0	-0.0108992	FALSE
XGBoost	0.29	0.989101	0	-0.0108992	FALSE
XGBoost	0.3	0.986376	0.0147059	0.0010819	FALSE
XGBoost	0.31	0.986376	0.0147059	0.0010819	FALSE
XGBoost	0.32	0.986376	0.0147059	0.0010819	FALSE
XGBoost	0.33	0.983651	0.0147059	-0.00164289	FALSE
XGBoost	0.34	0.980926	0.0147059	-0.00436769	FALSE
XGBoost	0.35	0.980926	0.0147059	-0.00436769	FALSE
XGBoost	0.36	0.980926	0.0147059	-0.00436769	FALSE
XGBoost	0.37	0.980926	0.0147059	-0.00436769	FALSE
XGBoost	0.38	0.980926	0.0147059	-0.00436769	FALSE
XGBoost	0.39	0.980926	0.0294118	0.0103382	FALSE
XGBoost	0.4	0.980926	0.0294118	0.0103382	FALSE
XGBoost	0.41	0.980926	0.0294118	0.0103382	FALSE
XGBoost	0.42	0.978202	0.0294118	0.0076134	FALSE
XGBoost	0.43	0.978202	0.0294118	0.0076134	FALSE
XGBoost	0.44	0.978202	0.0294118	0.0076134	FALSE
XGBoost	0.45	0.978202	0.0294118	0.0076134	FALSE
XGBoost	0.46	0.978202	0.0294118	0.0076134	FALSE
XGBoost	0.47	0.978202	0.0294118	0.0076134	FALSE
XGBoost	0.48	0.975477	0.0294118	0.0048886	FALSE
XGBoost	0.49	0.975477	0.0294118	0.0048886	FALSE
XGBoost	0.5	0.972752	0.0294118	0.00216381	FALSE
XGBoost	0.51	0.972752	0.0441176	0.0168697	FALSE
XGBoost	0.52	0.967302	0.0441176	0.0114201	FALSE
XGBoost	0.53	0.967302	0.0441176	0.0114201	FALSE
XGBoost	0.54	0.967302	0.0441176	0.0114201	FALSE
XGBoost	0.55	0.967302	0.0441176	0.0114201	FALSE
XGBoost	0.56	0.967302	0.0441176	0.0114201	FALSE
XGBoost	0.57	0.967302	0.0441176	0.0114201	FALSE
XGBoost	0.58	0.967302	0.0441176	0.0114201	FALSE
XGBoost	0.59	0.967302	0.0441176	0.0114201	FALSE
XGBoost	0.6	0.967302	0.0441176	0.0114201	FALSE
XGBoost	0.61	0.964578	0.0441176	0.0086953	FALSE
XGBoost	0.62	0.961853	0.0441176	0.00597051	FALSE
XGBoost	0.63	0.961853	0.0441176	0.00597051	FALSE
XGBoost	0.64	0.956403	0.0441176	0.000520917	FALSE
XGBoost	0.65	0.956403	0.0441176	0.000520917	FALSE
XGBoost	0.66	0.953678	0.0441176	-0.00220388	FALSE
XGBoost	0.67	0.953678	0.0588235	0.012502	FALSE
XGBoost	0.68	0.953678	0.0588235	0.012502	FALSE
XGBoost	0.69	0.950954	0.0588235	0.00977721	FALSE
XGBoost	0.7	0.950954	0.0588235	0.00977721	FALSE
XGBoost	0.71	0.948229	0.0588235	0.00705241	FALSE
XGBoost	0.72	0.942779	0.0735294	0.0163087	FALSE
XGBoost	0.73	0.940054	0.0735294	0.0135839	FALSE
XGBoost	0.74	0.93188	0.0735294	0.00540952	FALSE
XGBoost	0.75	0.929155	0.0735294	0.00268473	FALSE
XGBoost	0.76	0.929155	0.0735294	0.00268473	FALSE
XGBoost	0.77	0.926431	0.0735294	-4.00705e-05	FALSE
XGBoost	0.78	0.926431	0.0882353	0.0146658	FALSE
XGBoost	0.79	0.923706	0.102941	0.0266469	FALSE
XGBoost	0.8	0.923706	0.117647	0.0413528	FALSE
XGBoost	0.81	0.920981	0.117647	0.038628	FALSE
XGBoost	0.82	0.910082	0.117647	0.0277288	FALSE
XGBoost	0.83	0.901907	0.117647	0.0195544	FALSE
XGBoost	0.84	0.893733	0.117647	0.01138	FALSE
XGBoost	0.85	0.885559	0.132353	0.0179115	FALSE
XGBoost	0.86	0.885559	0.161765	0.0473233	FALSE
XGBoost	0.87	0.882834	0.161765	0.0445985	FALSE
XGBoost	0.88	0.871935	0.191176	0.0631111	FALSE
XGBoost	0.89	0.866485	0.205882	0.0723674	FALSE
XGBoost	0.9	0.861035	0.235294	0.0963295	FALSE
XGBoost	0.91	0.847411	0.25	0.0974114	FALSE
XGBoost	0.92	0.839237	0.264706	0.103943	FALSE
XGBoost	0.93	0.839237	0.294118	0.133355	FALSE
XGBoost	0.94	0.80654	0.294118	0.100657	FALSE
XGBoost	0.95	0.776567	0.323529	0.100096	FALSE
XGBoost	0.96	0.743869	0.352941	0.0968104	FALSE
XGBoost	0.97	0.700272	0.382353	0.0826254	FALSE
XGBoost	0.98	0.615804	0.5	0.115804	FALSE
XGBoost	0.99	0.498638	0.720588	0.219226	TRUE
LightGBM	0.01	1	0	0	FALSE
LightGBM	0.02	1	0	0	FALSE
LightGBM	0.03	1	0	0	FALSE
LightGBM	0.04	1	0	0	FALSE
LightGBM	0.05	1	0	0	FALSE
LightGBM	0.06	1	0	0	FALSE
LightGBM	0.07	1	0	0	FALSE
LightGBM	0.08	1	0	0	FALSE
LightGBM	0.09	1	0	0	FALSE
LightGBM	0.1	1	0	0	FALSE
LightGBM	0.11	0.99455	0	-0.00544959	FALSE
LightGBM	0.12	0.99455	0	-0.00544959	FALSE
LightGBM	0.13	0.99455	0	-0.00544959	FALSE
LightGBM	0.14	0.99455	0	-0.00544959	FALSE
LightGBM	0.15	0.99455	0	-0.00544959	FALSE
LightGBM	0.16	0.99455	0	-0.00544959	FALSE
LightGBM	0.17	0.99455	0	-0.00544959	FALSE
LightGBM	0.18	0.99455	0.0147059	0.00925629	FALSE
LightGBM	0.19	0.99455	0.0147059	0.00925629	FALSE
LightGBM	0.2	0.99455	0.0147059	0.00925629	FALSE
LightGBM	0.21	0.99455	0.0147059	0.00925629	FALSE
LightGBM	0.22	0.99455	0.0147059	0.00925629	FALSE
LightGBM	0.23	0.99455	0.0147059	0.00925629	FALSE
LightGBM	0.24	0.99455	0.0147059	0.00925629	FALSE
LightGBM	0.25	0.99455	0.0147059	0.00925629	FALSE
LightGBM	0.26	0.99455	0.0147059	0.00925629	FALSE
LightGBM	0.27	0.991826	0.0147059	0.0065315	FALSE
LightGBM	0.28	0.989101	0.0147059	0.0038067	FALSE
LightGBM	0.29	0.989101	0.0147059	0.0038067	FALSE
LightGBM	0.3	0.989101	0.0147059	0.0038067	FALSE
LightGBM	0.31	0.989101	0.0147059	0.0038067	FALSE
LightGBM	0.32	0.989101	0.0147059	0.0038067	FALSE
LightGBM	0.33	0.989101	0.0294118	0.0185126	FALSE
LightGBM	0.34	0.989101	0.0294118	0.0185126	FALSE
LightGBM	0.35	0.989101	0.0294118	0.0185126	FALSE
LightGBM	0.36	0.989101	0.0294118	0.0185126	FALSE
LightGBM	0.37	0.989101	0.0294118	0.0185126	FALSE
LightGBM	0.38	0.989101	0.0294118	0.0185126	FALSE
LightGBM	0.39	0.986376	0.0294118	0.0157878	FALSE
LightGBM	0.4	0.986376	0.0294118	0.0157878	FALSE
LightGBM	0.41	0.986376	0.0294118	0.0157878	FALSE
LightGBM	0.42	0.986376	0.0294118	0.0157878	FALSE
LightGBM	0.43	0.983651	0.0294118	0.013063	FALSE
LightGBM	0.44	0.983651	0.0294118	0.013063	FALSE
LightGBM	0.45	0.983651	0.0294118	0.013063	FALSE
LightGBM	0.46	0.983651	0.0294118	0.013063	FALSE
LightGBM	0.47	0.983651	0.0294118	0.013063	FALSE
LightGBM	0.48	0.983651	0.0294118	0.013063	FALSE
LightGBM	0.49	0.983651	0.0294118	0.013063	FALSE
LightGBM	0.5	0.983651	0.0294118	0.013063	FALSE
LightGBM	0.51	0.983651	0.0294118	0.013063	FALSE
LightGBM	0.52	0.983651	0.0294118	0.013063	FALSE
LightGBM	0.53	0.983651	0.0294118	0.013063	FALSE
LightGBM	0.54	0.980926	0.0294118	0.0103382	FALSE
LightGBM	0.55	0.980926	0.0441176	0.0250441	FALSE
LightGBM	0.56	0.980926	0.0441176	0.0250441	FALSE
LightGBM	0.57	0.978202	0.0441176	0.0223193	FALSE
LightGBM	0.58	0.975477	0.0441176	0.0195945	FALSE
LightGBM	0.59	0.975477	0.0441176	0.0195945	FALSE
LightGBM	0.6	0.972752	0.0588235	0.0315756	FALSE
LightGBM	0.61	0.970027	0.0588235	0.0288508	FALSE
LightGBM	0.62	0.970027	0.0588235	0.0288508	FALSE
LightGBM	0.63	0.970027	0.0588235	0.0288508	FALSE
LightGBM	0.64	0.967302	0.0588235	0.026126	FALSE
LightGBM	0.65	0.967302	0.0735294	0.0408319	FALSE
LightGBM	0.66	0.967302	0.0882353	0.0555377	FALSE
LightGBM	0.67	0.959128	0.0882353	0.0473634	FALSE
LightGBM	0.68	0.959128	0.0882353	0.0473634	FALSE
LightGBM	0.69	0.959128	0.0882353	0.0473634	FALSE
LightGBM	0.7	0.959128	0.0882353	0.0473634	FALSE
LightGBM	0.71	0.956403	0.102941	0.0593444	FALSE
LightGBM	0.72	0.950954	0.102941	0.0538949	FALSE
LightGBM	0.73	0.945504	0.102941	0.0484453	FALSE
LightGBM	0.74	0.942779	0.102941	0.0457205	FALSE
LightGBM	0.75	0.942779	0.102941	0.0457205	FALSE
LightGBM	0.76	0.942779	0.102941	0.0457205	FALSE
LightGBM	0.77	0.942779	0.102941	0.0457205	FALSE
LightGBM	0.78	0.942779	0.117647	0.0604264	FALSE
LightGBM	0.79	0.942779	0.132353	0.0751322	FALSE
LightGBM	0.8	0.929155	0.132353	0.0615083	FALSE
LightGBM	0.81	0.923706	0.132353	0.0560587	FALSE
LightGBM	0.82	0.912807	0.132353	0.0451595	FALSE
LightGBM	0.83	0.907357	0.132353	0.0397099	FALSE
LightGBM	0.84	0.901907	0.132353	0.0342603	FALSE
LightGBM	0.85	0.896458	0.147059	0.0435166	FALSE
LightGBM	0.86	0.882834	0.176471	0.0593044	FALSE
LightGBM	0.87	0.874659	0.176471	0.05113	FALSE
LightGBM	0.88	0.86921	0.205882	0.0750922	FALSE
LightGBM	0.89	0.861035	0.25	0.111035	FALSE
LightGBM	0.9	0.847411	0.279412	0.126823	FALSE
LightGBM	0.91	0.839237	0.294118	0.133355	FALSE
LightGBM	0.92	0.822888	0.294118	0.117006	FALSE
LightGBM	0.93	0.798365	0.323529	0.121895	FALSE
LightGBM	0.94	0.784741	0.338235	0.122976	FALSE
LightGBM	0.95	0.749319	0.352941	0.10226	FALSE
LightGBM	0.96	0.689373	0.426471	0.115844	FALSE
LightGBM	0.97	0.629428	0.514706	0.144134	FALSE
LightGBM	0.98	0.536785	0.676471	0.213255	TRUE
LightGBM	0.99	0.33515	0.779412	0.114562	FALSE
Random Forest	0.01	1	0	0	FALSE
Random Forest	0.02	1	0	0	FALSE
Random Forest	0.03	1	0	0	FALSE
Random Forest	0.04	1	0	0	FALSE
Random Forest	0.05	1	0	0	FALSE
Random Forest	0.06	1	0	0	FALSE
Random Forest	0.07	1	0	0	FALSE
Random Forest	0.08	1	0	0	FALSE
Random Forest	0.09	1	0	0	FALSE
Random Forest	0.1	1	0	0	FALSE
Random Forest	0.11	1	0	0	FALSE
Random Forest	0.12	1	0	0	FALSE
Random Forest	0.13	1	0	0	FALSE
Random Forest	0.14	1	0	0	FALSE
Random Forest	0.15	1	0	0	FALSE
Random Forest	0.16	1	0	0	FALSE
Random Forest	0.17	1	0	0	FALSE
Random Forest	0.18	1	0	0	FALSE
Random Forest	0.19	1	0	0	FALSE
Random Forest	0.2	1	0	0	FALSE
Random Forest	0.21	1	0	0	FALSE
Random Forest	0.22	1	0	0	FALSE
Random Forest	0.23	1	0	0	FALSE
Random Forest	0.24	1	0	0	FALSE
Random Forest	0.25	1	0	0	FALSE
Random Forest	0.26	1	0	0	FALSE
Random Forest	0.27	1	0	0	FALSE
Random Forest	0.28	1	0	0	FALSE
Random Forest	0.29	1	0	0	FALSE
Random Forest	0.3	1	0	0	FALSE
Random Forest	0.31	1	0	0	FALSE
Random Forest	0.32	1	0	0	FALSE
Random Forest	0.33	1	0	0	FALSE
Random Forest	0.34	1	0	0	FALSE
Random Forest	0.35	0.997275	0	-0.0027248	FALSE
Random Forest	0.36	0.99455	0	-0.00544959	FALSE
Random Forest	0.37	0.99455	0	-0.00544959	FALSE
Random Forest	0.38	0.99455	0	-0.00544959	FALSE
Random Forest	0.39	0.99455	0	-0.00544959	FALSE
Random Forest	0.4	0.99455	0	-0.00544959	FALSE
Random Forest	0.41	0.991826	0	-0.00817439	FALSE
Random Forest	0.42	0.991826	0	-0.00817439	FALSE
Random Forest	0.43	0.991826	0	-0.00817439	FALSE
Random Forest	0.44	0.991826	0	-0.00817439	FALSE
Random Forest	0.45	0.991826	0	-0.00817439	FALSE
Random Forest	0.46	0.991826	0	-0.00817439	FALSE
Random Forest	0.47	0.991826	0	-0.00817439	FALSE
Random Forest	0.48	0.991826	0	-0.00817439	FALSE
Random Forest	0.49	0.991826	0	-0.00817439	FALSE
Random Forest	0.5	0.991826	0	-0.00817439	FALSE
Random Forest	0.51	0.991826	0	-0.00817439	FALSE
Random Forest	0.52	0.991826	0	-0.00817439	FALSE
Random Forest	0.53	0.991826	0	-0.00817439	FALSE
Random Forest	0.54	0.991826	0	-0.00817439	FALSE
Random Forest	0.55	0.989101	0	-0.0108992	FALSE
Random Forest	0.56	0.986376	0	-0.013624	FALSE
Random Forest	0.57	0.986376	0.0147059	0.0010819	FALSE
Random Forest	0.58	0.986376	0.0147059	0.0010819	FALSE
Random Forest	0.59	0.986376	0.0147059	0.0010819	FALSE
Random Forest	0.6	0.986376	0.0147059	0.0010819	FALSE
Random Forest	0.61	0.983651	0.0147059	-0.00164289	FALSE
Random Forest	0.62	0.983651	0.0147059	-0.00164289	FALSE
Random Forest	0.63	0.980926	0.0147059	-0.00436769	FALSE
Random Forest	0.64	0.978202	0.0147059	-0.00709248	FALSE
Random Forest	0.65	0.975477	0.0294118	0.0048886	FALSE
Random Forest	0.66	0.975477	0.0294118	0.0048886	FALSE
Random Forest	0.67	0.972752	0.0294118	0.00216381	FALSE
Random Forest	0.68	0.964578	0.0588235	0.0234012	FALSE
Random Forest	0.69	0.945504	0.102941	0.0484453	FALSE
Random Forest	0.7	0.926431	0.132353	0.0587835	FALSE
Random Forest	0.71	0.904632	0.161765	0.0663969	FALSE
Random Forest	0.72	0.904632	0.161765	0.0663969	FALSE
Random Forest	0.73	0.885559	0.176471	0.0620292	FALSE
Random Forest	0.74	0.874659	0.191176	0.0658359	FALSE
Random Forest	0.75	0.850136	0.264706	0.114842	FALSE
Random Forest	0.76	0.831063	0.264706	0.0957686	FALSE
Random Forest	0.77	0.811989	0.323529	0.135519	FALSE
Random Forest	0.78	0.80109	0.338235	0.139325	FALSE
Random Forest	0.79	0.782016	0.397059	0.179075	FALSE
Random Forest	0.8	0.776567	0.411765	0.188331	FALSE
Random Forest	0.81	0.749319	0.455882	0.205201	FALSE
Random Forest	0.82	0.66485	0.544118	0.208968	FALSE
Random Forest	0.83	0.621253	0.544118	0.165371	FALSE
Random Forest	0.84	0.572207	0.588235	0.160442	FALSE
Random Forest	0.85	0.572207	0.588235	0.160442	FALSE
Random Forest	0.86	0.536785	0.676471	0.213255	TRUE
Random Forest	0.87	0.504087	0.705882	0.20997	FALSE
Random Forest	0.88	0.427793	0.75	0.177793	FALSE
Random Forest	0.89	0.376022	0.764706	0.140728	FALSE
Random Forest	0.9	0.313351	0.764706	0.0780574	FALSE
Random Forest	0.91	0.269755	0.838235	0.10799	FALSE
Random Forest	0.92	0.215259	0.882353	0.0976118	FALSE
Random Forest	0.93	0.163488	0.911765	0.0752524	FALSE
Random Forest	0.94	0.0980926	0.941176	0.0392691	FALSE
Random Forest	0.95	0.0681199	0.941176	0.00929636	FALSE
Random Forest	0.96	0.027248	0.955882	-0.0168697	FALSE
Random Forest	0.97	0.027248	0.955882	-0.0168697	FALSE
Random Forest	0.98	0.0217984	0.985294	0.00709248	FALSE
Random Forest	0.99	0.00817439	1	0.00817439	FALSE
TabPFN	0.01	1	0	0	FALSE
TabPFN	0.02	1	0	0	FALSE
TabPFN	0.03	1	0	0	FALSE
TabPFN	0.04	1	0	0	FALSE
TabPFN	0.05	1	0	0	FALSE
TabPFN	0.06	1	0	0	FALSE
TabPFN	0.07	1	0	0	FALSE
TabPFN	0.08	1	0	0	FALSE
TabPFN	0.09	1	0	0	FALSE
TabPFN	0.1	1	0	0	FALSE
TabPFN	0.11	1	0	0	FALSE
TabPFN	0.12	1	0	0	FALSE
TabPFN	0.13	1	0	0	FALSE
TabPFN	0.14	1	0	0	FALSE
TabPFN	0.15	1	0	0	FALSE
TabPFN	0.16	1	0	0	FALSE
TabPFN	0.17	1	0	0	FALSE
TabPFN	0.18	1	0	0	FALSE
TabPFN	0.19	1	0	0	FALSE
TabPFN	0.2	1	0	0	FALSE
TabPFN	0.21	1	0	0	FALSE
TabPFN	0.22	1	0	0	FALSE
TabPFN	0.23	1	0	0	FALSE
TabPFN	0.24	1	0	0	FALSE
TabPFN	0.25	1	0	0	FALSE
TabPFN	0.26	1	0	0	FALSE
TabPFN	0.27	1	0	0	FALSE
TabPFN	0.28	1	0	0	FALSE
TabPFN	0.29	1	0	0	FALSE
TabPFN	0.3	1	0	0	FALSE
TabPFN	0.31	1	0	0	FALSE
TabPFN	0.32	1	0	0	FALSE
TabPFN	0.33	1	0	0	FALSE
TabPFN	0.34	1	0	0	FALSE
TabPFN	0.35	1	0	0	FALSE
TabPFN	0.36	1	0	0	FALSE
TabPFN	0.37	1	0	0	FALSE
TabPFN	0.38	1	0	0	FALSE
TabPFN	0.39	1	0	0	FALSE
TabPFN	0.4	1	0	0	FALSE
TabPFN	0.41	1	0	0	FALSE
TabPFN	0.42	1	0	0	FALSE
TabPFN	0.43	1	0	0	FALSE
TabPFN	0.44	1	0	0	FALSE
TabPFN	0.45	1	0	0	FALSE
TabPFN	0.46	1	0	0	FALSE
TabPFN	0.47	1	0	0	FALSE
TabPFN	0.48	1	0	0	FALSE
TabPFN	0.49	1	0	0	FALSE
TabPFN	0.5	1	0	0	FALSE
TabPFN	0.51	1	0	0	FALSE
TabPFN	0.52	1	0	0	FALSE
TabPFN	0.53	1	0	0	FALSE
TabPFN	0.54	0.997275	0	-0.0027248	FALSE
TabPFN	0.55	0.997275	0	-0.0027248	FALSE
TabPFN	0.56	0.997275	0.0147059	0.0119811	FALSE
TabPFN	0.57	0.997275	0.0147059	0.0119811	FALSE
TabPFN	0.58	0.997275	0.0147059	0.0119811	FALSE
TabPFN	0.59	0.997275	0.0441176	0.0413929	FALSE
TabPFN	0.6	0.99455	0.0441176	0.0386681	FALSE
TabPFN	0.61	0.983651	0.0441176	0.0277689	FALSE
TabPFN	0.62	0.983651	0.0441176	0.0277689	FALSE
TabPFN	0.63	0.983651	0.0441176	0.0277689	FALSE
TabPFN	0.64	0.983651	0.0735294	0.0571806	FALSE
TabPFN	0.65	0.980926	0.0735294	0.0544558	FALSE
TabPFN	0.66	0.975477	0.0735294	0.0490063	FALSE
TabPFN	0.67	0.972752	0.0882353	0.0609873	FALSE
TabPFN	0.68	0.959128	0.102941	0.0620692	FALSE
TabPFN	0.69	0.959128	0.132353	0.091481	FALSE
TabPFN	0.7	0.948229	0.147059	0.0952877	FALSE
TabPFN	0.71	0.934605	0.147059	0.0816637	FALSE
TabPFN	0.72	0.929155	0.176471	0.105626	FALSE
TabPFN	0.73	0.912807	0.176471	0.0892771	FALSE
TabPFN	0.74	0.899183	0.176471	0.0756531	FALSE
TabPFN	0.75	0.885559	0.220588	0.106147	FALSE
TabPFN	0.76	0.86921	0.25	0.11921	FALSE
TabPFN	0.77	0.850136	0.25	0.100136	FALSE
TabPFN	0.78	0.833787	0.279412	0.113199	FALSE
TabPFN	0.79	0.820163	0.308824	0.128987	FALSE
TabPFN	0.8	0.80654	0.352941	0.159481	FALSE
TabPFN	0.81	0.79564	0.352941	0.148582	FALSE
TabPFN	0.82	0.792916	0.367647	0.160563	FALSE
TabPFN	0.83	0.776567	0.367647	0.144214	FALSE
TabPFN	0.84	0.771117	0.382353	0.15347	FALSE
TabPFN	0.85	0.757493	0.397059	0.154552	FALSE
TabPFN	0.86	0.741144	0.411765	0.152909	FALSE
TabPFN	0.87	0.708447	0.455882	0.164329	FALSE
TabPFN	0.88	0.659401	0.529412	0.188812	FALSE
TabPFN	0.89	0.615804	0.588235	0.204039	FALSE
TabPFN	0.9	0.52861	0.647059	0.175669	FALSE
TabPFN	0.91	0.47139	0.735294	0.206684	TRUE
TabPFN	0.92	0.373297	0.794118	0.167415	FALSE
TabPFN	0.93	0.302452	0.867647	0.170099	FALSE
TabPFN	0.94	0.201635	0.882353	0.0839878	FALSE
TabPFN	0.95	0.0653951	0.985294	0.0506892	FALSE
TabPFN	0.96	0	1	0	FALSE
TabPFN	0.97	0	1	0	FALSE
TabPFN	0.98	0	1	0	FALSE
TabPFN	0.99	0	1	0	FALSE
CatBoost	0.01	1	0	0	FALSE
CatBoost	0.02	1	0	0	FALSE
CatBoost	0.03	1	0	0	FALSE
CatBoost	0.04	1	0	0	FALSE
CatBoost	0.05	1	0	0	FALSE
CatBoost	0.06	1	0	0	FALSE
CatBoost	0.07	1	0	0	FALSE
CatBoost	0.08	1	0	0	FALSE
CatBoost	0.09	1	0	0	FALSE
CatBoost	0.1	1	0	0	FALSE
CatBoost	0.11	1	0	0	FALSE
CatBoost	0.12	1	0	0	FALSE
CatBoost	0.13	1	0	0	FALSE
CatBoost	0.14	1	0	0	FALSE
CatBoost	0.15	1	0	0	FALSE
CatBoost	0.16	1	0	0	FALSE
CatBoost	0.17	1	0	0	FALSE
CatBoost	0.18	1	0	0	FALSE
CatBoost	0.19	1	0	0	FALSE
CatBoost	0.2	1	0	0	FALSE
CatBoost	0.21	1	0	0	FALSE
CatBoost	0.22	1	0	0	FALSE
CatBoost	0.23	1	0	0	FALSE
CatBoost	0.24	1	0	0	FALSE
CatBoost	0.25	1	0	0	FALSE
CatBoost	0.26	1	0	0	FALSE
CatBoost	0.27	1	0	0	FALSE
CatBoost	0.28	1	0	0	FALSE
CatBoost	0.29	1	0	0	FALSE
CatBoost	0.3	1	0	0	FALSE
CatBoost	0.31	1	0	0	FALSE
CatBoost	0.32	1	0	0	FALSE
CatBoost	0.33	1	0	0	FALSE
CatBoost	0.34	1	0	0	FALSE
CatBoost	0.35	1	0	0	FALSE
CatBoost	0.36	1	0	0	FALSE
CatBoost	0.37	1	0	0	FALSE
CatBoost	0.38	1	0	0	FALSE
CatBoost	0.39	1	0	0	FALSE
CatBoost	0.4	1	0	0	FALSE
CatBoost	0.41	1	0	0	FALSE
CatBoost	0.42	1	0	0	FALSE
CatBoost	0.43	1	0	0	FALSE
CatBoost	0.44	1	0	0	FALSE
CatBoost	0.45	1	0	0	FALSE
CatBoost	0.46	1	0	0	FALSE
CatBoost	0.47	1	0	0	FALSE
CatBoost	0.48	1	0	0	FALSE
CatBoost	0.49	1	0	0	FALSE
CatBoost	0.5	1	0	0	FALSE
CatBoost	0.51	1	0	0	FALSE
CatBoost	0.52	1	0	0	FALSE
CatBoost	0.53	1	0	0	FALSE
CatBoost	0.54	1	0	0	FALSE
CatBoost	0.55	1	0	0	FALSE
CatBoost	0.56	1	0	0	FALSE
CatBoost	0.57	1	0	0	FALSE
CatBoost	0.58	1	0	0	FALSE
CatBoost	0.59	1	0	0	FALSE
CatBoost	0.6	1	0	0	FALSE
CatBoost	0.61	1	0.0147059	0.0147059	FALSE
CatBoost	0.62	1	0.0147059	0.0147059	FALSE
CatBoost	0.63	1	0.0147059	0.0147059	FALSE
CatBoost	0.64	0.997275	0.0147059	0.0119811	FALSE
CatBoost	0.65	0.99455	0.0294118	0.0239622	FALSE
CatBoost	0.66	0.991826	0.0294118	0.0212374	FALSE
CatBoost	0.67	0.986376	0.0735294	0.0599054	FALSE
CatBoost	0.68	0.972752	0.117647	0.0903991	FALSE
CatBoost	0.69	0.970027	0.147059	0.117086	FALSE
CatBoost	0.7	0.940054	0.176471	0.116525	FALSE
CatBoost	0.71	0.904632	0.220588	0.12522	FALSE
CatBoost	0.72	0.850136	0.294118	0.144254	FALSE
CatBoost	0.73	0.792916	0.382353	0.175268	FALSE
CatBoost	0.74	0.73842	0.529412	0.267831	TRUE
CatBoost	0.75	0.645777	0.602941	0.248718	FALSE
CatBoost	0.76	0.509537	0.661765	0.171301	FALSE
CatBoost	0.77	0.384196	0.735294	0.11949	FALSE
CatBoost	0.78	0.258856	0.838235	0.0970909	FALSE
CatBoost	0.79	0.158038	0.926471	0.0845087	FALSE
CatBoost	0.8	0.0980926	0.955882	0.053975	FALSE
CatBoost	0.81	0.0435967	0.970588	0.014185	FALSE
CatBoost	0.82	0.0163488	0.985294	0.00164289	FALSE
CatBoost	0.83	0.00544959	1	0.00544959	FALSE
CatBoost	0.84	0.0027248	1	0.0027248	FALSE
CatBoost	0.85	0	1	0	FALSE
CatBoost	0.86	0	1	0	FALSE
CatBoost	0.87	0	1	0	FALSE
CatBoost	0.88	0	1	0	FALSE
CatBoost	0.89	0	1	0	FALSE
CatBoost	0.9	0	1	0	FALSE
CatBoost	0.91	0	1	0	FALSE
CatBoost	0.92	0	1	0	FALSE
CatBoost	0.93	0	1	0	FALSE
CatBoost	0.94	0	1	0	FALSE
CatBoost	0.95	0	1	0	FALSE
CatBoost	0.96	0	1	0	FALSE
CatBoost	0.97	0	1	0	FALSE
CatBoost	0.98	0	1	0	FALSE
CatBoost	0.99	0	1	0	FALSE
